# Supplementary material for: Fully Physically Crosslinked Hydrogel with Ultrastretchability, Transparency, and Freezing-Tolerant Properties for Strain Sensor
Source: Materials (Basel). 2024 Oct 18;17(20):5102. doi: 10.3390/ma17205102 (PMC11509641; doi:10.3390/ma17205102)
Supplement: Supplementary file 1 [file materials-17-05102-s001.zip]

Archive with 1 entries (1 files):
- materials-3222324-supplementary.pdf
